# Supplementary material for: The Activity of Solanum tuberosum Leaf Extract and Chaconine in the Gut of Tenebrio molitor Larvae
Source: Toxins (Basel). 2026 Mar 26;18(4):157. doi: 10.3390/toxins18040157 (PMC13119814; doi:10.3390/toxins18040157)
Supplement: Supplementary file 1 [file toxins-18-00157-s001.zip]

Archive with 1 entries (1 files):
- toxins-4155314-SI.pdf
